# Supplementary material for: Interpretable classification for multivariate gait analysis of cerebral palsy
Source: Biomed Eng Online. 2023 Nov 22;22:109. doi: 10.1186/s12938-023-01168-x (PMC10664661; doi:10.1186/s12938-023-01168-x)
Supplement: Supplementary file 2 — Additional file 2. Simulation codes. [file 12938_2023_1168_MOESM2_ESM.zip]

Archive with 20 entries (19 files):
- Simulation codes/
- __MACOSX/._Simulation codes
- Simulation codes/Plot.R
- __MACOSX/Simulation codes/._Plot.R
- Simulation codes/.Rhistory
- __MACOSX/Simulation codes/._.Rhistory
- Simulation codes/main.R
- __MACOSX/Simulation codes/._main.R
- Simulation codes/.DS_Store
- __MACOSX/Simulation codes/._.DS_Store
- Simulation codes/diff_cov_simul (setting 5).R
- __MACOSX/Simulation codes/._diff_cov_simul (setting 5).R
- Simulation codes/Model_comparison.R
- __MACOSX/Simulation codes/._Model_comparison.R
- Simulation codes/Beta_Mu.R
- __MACOSX/Simulation codes/._Beta_Mu.R
- Simulation codes/Readme.txt
- __MACOSX/Simulation codes/._Readme.txt
- Simulation codes/Covariance.r
- __MACOSX/Simulation codes/._Covariance.r
