# Supplementary material for: Interpretable classification for multivariate gait analysis of cerebral palsy
Source: Biomed Eng Online. 2023 Nov 22;22:109. doi: 10.1186/s12938-023-01168-x (PMC10664661; doi:10.1186/s12938-023-01168-x)
Supplement: Supplementary file 2 — Additional file 2. Simulation codes. [file 12938_2023_1168_MOESM2_ESM.zip › Simulation codes/Plot.R]

source('Models.R')
source('common_func.R')

source('Covariance.R')
source('Beta_Mu.R')

library(ggplot2)
library(gridExtra)
library(scales)
library(ggplotify)
library(tidyverse)
library(cowplot)
library(reshape2)

### Sample

plot_sample = function(covariance_type, beta_type, sample){
  
  cov_mat = get_cov_mat(covariance_type)
  
  beta_mu = get_beta_mu(cov_mat$Gamma,beta_type)
  
  mu0 = beta_mu$mu0
  mu1 = beta_mu$mu1
  
  lt = 1:300
  
  u = max(sample)
  l = min(sample)
  
  sample_1 =  stack(as.data.frame(t(sample[1:20,])))
  
  sample_1$x = rep(1:300,times = 20)
  
  sample_2 = stack(as.data.frame(t(sample[401:420,])))
  
  sample_2$x = rep(1:300,times = 20)
  
  g = ggplot() + 
    geom_line(aes(x = x, y = values, group = ind), data = sample_1, col = 'red', alpha = 0.2) + 
    geom_line(aes(x = x, y = values, group = ind),data = sample_2, col = 'blue', alpha = 0.2) +
    theme_bw() + 
    theme(legend.position = 'none', panel.grid.major = element_blank(), panel.grid.minor = element_blank(),
          axis.ticks.x = element_blank(),axis.text.x = element_blank(),
          axis.title.x=element_blank(),
          axis.title.y = element_text(size = 20)) +
    labs(y = expression(italic(X)(t))) +
    geom_vline(xintercept=c(100,200), linetype = 'dashed', color='black', size = 1) +
    scale_x_continuous(limits=c(0, 301), expand = c(0, 0)) +
    theme(plot.margin = unit(c(1,1,1,1), "cm")) +
    annotate("text", x = 50, y = l - 0.1 *(u-l), label = expression(italic(X)[1]), size = 7) +
    annotate("text", x = 150, y = l - 0.1 *(u-l), label = expression(italic(X)[2]), size = 7) +
    annotate("text", x = 250, y = l - 0.1 *(u-l), label = expression(italic(X)[3]), size = 7) +
    coord_cartesian(ylim = c(l , u), clip = "off") +
    geom_line(aes(x = lt, y = mu0), col = 'red', lwd = 1.5) +
    geom_line(aes(x = lt, y = mu1), col = 'blue', lwd = 1.5)
  
  return(g)
  
}
 

cse_sample = generate_samples(covariance_type = 'Convex',beta_type = 1, sd = 0.15,y = c(400,400),seed=42)
kse_sample = generate_samples(covariance_type = 'Kronecker',beta_type = 2, sd = 0.07,y = c(400,400),seed=42)
chse_sample = generate_samples(covariance_type = 'Chiou',beta_type = 3, sd = 0.2,y = c(400,400),seed=42)


cse_g = plot_sample('Convex',1,cse_sample)
kse_g = plot_sample('Kronecker',2,kse_sample)
chse_g = plot_sample('Chiou',3,chse_sample)

# 1600 x 420
plot_grid(cse_g,kse_g,chse_g, labels = 'AUTO', label_size = 30, ncol = 3, scale = 0.95)


cne_sample = generate_samples(covariance_type = 'Convex',beta_type = 4, sd = 0.15,y = c(400,400),seed=42)
kne_sample = generate_samples(covariance_type = 'Kronecker',beta_type = 5, sd = 0.1,y = c(400,400),seed=42)
chne_sample = generate_samples(covariance_type = 'Chiou',beta_type = 6, sd = 0.15,y = c(400,400),seed=42)


cne_g = plot_sample('Convex',4,cne_sample)
kne_g = plot_sample('Kronecker',5,kne_sample)
chne_g = plot_sample('Chiou',6,chne_sample)

# 1600 x 420
plot_grid(cne_g, kne_g, chne_g, labels = 'AUTO', label_size = 30, ncol = 3, scale = 0.95)


plot_sample_multi = function(covariance_type, beta_type, sample){
  
  cov_mat = get_cov_mat(covariance_type)
  
  beta_mu = get_beta_mu(cov_mat$Gamma,beta_type)
  
  mu0 = beta_mu$mu0
  mu1 = beta_mu$mu1
  mu2 = beta_mu$mu2
  
  lt = 1:300
  
  u = max(sample)
  l = min(sample)
  
  sample_1 =  stack(as.data.frame(t(sample[1:20,])))
  
  sample_1$x = rep(1:300,times = 20)
  
  sample_2 = stack(as.data.frame(t(sample[201:220,])))
  
  sample_2$x = rep(1:300,times = 20)
  
  sample_3 = stack(as.data.frame(t(sample[401:420,])))
  
  sample_3$x = rep(1:300,times = 20)
  
  g = ggplot() + 
    geom_line(aes(x = x, y = values, group = ind), data = sample_1, col = 'red', alpha = 0.2) + 
    geom_line(aes(x = x, y = values, group = ind),data = sample_2, col = 'blue', alpha = 0.2) +
    geom_line(aes(x = x, y = values, group = ind),data = sample_3, col = 'green', alpha = 0.2) +
    theme_bw() + 
    theme(legend.position = 'none', panel.grid.major = element_blank(), panel.grid.minor = element_blank(),
          axis.ticks.x = element_blank(),axis.text.x = element_blank(),
          axis.title.x=element_blank(),
          axis.title.y = element_text(size = 20)) +
    labs(y = expression(italic(X)(t))) +
    geom_vline(xintercept=c(100,200), linetype = 'dashed', color='black', size = 1) +
    scale_x_continuous(limits=c(0, 301), expand = c(0, 0)) +
    theme(plot.margin = unit(c(1,1,1,1), "cm")) +
    annotate("text", x = 50, y = l - 0.1 *(u-l), label = expression(italic(X)[1]), size = 7) +
    annotate("text", x = 150, y = l - 0.1 *(u-l), label = expression(italic(X)[2]), size = 7) +
    annotate("text", x = 250, y = l - 0.1 *(u-l), label = expression(italic(X)[3]), size = 7) +
    coord_cartesian(ylim = c(l , u), clip = "off") +
    geom_line(aes(x = lt, y = mu0), col = 'red', lwd = 1.5) +
    geom_line(aes(x = lt, y = mu1), col = 'blue', lwd = 1.5) +
    geom_line(aes(x = lt, y = mu2), col = 'green', lwd = 1.5)
  
  return(g)
}

cme_sample = generate_samples(covariance_type = 'Convex',beta_type = 7, sd = 0.1,y = c(200,200,200),seed=42)
kme_sample = generate_samples(covariance_type = 'Kronecker',beta_type = 8, sd = 0.1,y = c(200,200,200),seed=42)
chme_sample = generate_samples(covariance_type = 'Chiou',beta_type = 7, sd = 0.15,y = c(200,200,200),seed=42)

cme_g = plot_sample_multi('Convex',7,cme_sample)
kme_g = plot_sample_multi('Kronecker',8,kme_sample)
chme_g = plot_sample_multi('Chiou',7,chme_sample)

# 1600 x 420
plot_grid(cme_g, kme_g,chme_g, labels = 'AUTO', label_size = 30, ncol = 3, scale = 0.95)


### Gamma

convex_Gamma = get_cov_mat('Convex')$Gamma
kronecker_Gamma = get_cov_mat('Kronecker')$Gamma
chiou_Gamma = get_cov_mat('Chiou')$Gamma

convex_g = as.ggplot(~image(convex_Gamma[,ncol(convex_Gamma):1],xaxt='n',yaxt='n'))
kronecker_g = as.ggplot(~image(kronecker_Gamma[,ncol(kronecker_Gamma):1],xaxt='n',yaxt='n'))
chiou_g = as.ggplot(~image(chiou_Gamma[,ncol(chiou_Gamma):1],xaxt='n',yaxt='n'))


plot_grid(convex_g,kronecker_g,chiou_g, ncol=3, labels = 'AUTO', label_size = 30, scale = 0.95)


### beta 

# SFLDA

plot_beta_SFLDA = function(covariance_type,beta_type,perf_list){
  
  cov_mat = get_cov_mat(covariance_type)
  
  beta_mu = get_beta_mu(cov_mat$Gamma,beta_type)
  
  beta = beta_mu$beta
  
  beta = beta / vector_norm(beta)
  
  mu0 = beta_mu$mu0
  mu1 = beta_mu$mu1
  
  beta_mat = matrix(nrow = 300, ncol = length(perf_list$MV_SFLDA_perf))
  
  for (i in seq(length(perf_list$MV_SFLDA_perf))){
    
    beta_hat = do.call(rbind,perf_list$MV_SFLDA_perf[[i]]$beta)[,1]
    
    beta_mat[,i] = -beta_hat
    
  }
  
  melted = stack(as.data.frame(beta_mat))
  melted$x = rep(1:300,times = 100)
  
  g = ggplot() +
    geom_line(aes(x = x, y = values, group = ind, col = ind), data = melted, alpha = 0.4) +
    theme_bw() + 
    theme(legend.position = 'none', panel.grid.major = element_blank(), panel.grid.minor = element_blank(),
          axis.ticks.x = element_blank(),axis.text.x = element_blank(),
          axis.title.x=element_blank(), axis.title.y = element_text(size = 20)) +
    labs(y = expression(hat(beta)(t))) +
    geom_vline(xintercept=c(100,200), linetype = 'dashed', color='black', size = 1) +
    scale_x_continuous(limits=c(0, 301), expand = c(0, 0)) +
    theme(plot.margin = unit(c(1,1,1,1), "cm")) +
    annotate("text", x = 50, y = -0.5, label = expression(italic(X)[1]), size = 7) +
    annotate("text", x = 150, y = -0.5, label = expression(italic(X)[2]), size = 7) +
    annotate("text", x = 250, y = -0.5, label = expression(italic(X)[3]), size = 7) +
    coord_cartesian(ylim = c(-0.4 , 0.4), clip = "off") +
    geom_line(aes(x = 1:300,y = rowMeans(beta_mat)), size = 1.3) +
    geom_line(aes(x = 1:300,y = beta),linetype = "dotted", size = 1.3)
  
  return(g)
  
  
}


# FLR

plot_beta_FLR = function(covariance_type,beta_type,perf_list){
  
  flr_list = perf_list$FLR_perf
  
  cov_mat = get_cov_mat(covariance_type)
  
  beta_mu = get_beta_mu(cov_mat$Gamma,beta_type)
  
  beta = beta_mu$beta
  
  beta = beta / vector_norm(beta)
  
  mu0 = beta_mu$mu0
  mu1 = beta_mu$mu1
  
  b.mat.flr = matrix(nrow = 300, ncol = length(flr_list))
  
  for (i in seq(length(flr_list))){
    
    beta_list = list()
    
    for (j in seq(1,3)){
      
      basis = create.fourier.basis(c(1,100),nbasis = flr_list[[i]][[j]]$param)
      base = eval.basis(1:100,basis)
      
      coef = flr_list[[i]][[j]]$coef
      beta.flr = rowSums(base %*% diag(coef[2:length(coef)]))
      
      beta_list[[j]] = as.matrix(beta.flr)
      
    }
    
    beta.flr.concat = do.call(rbind, beta_list)
    
    b.mat.flr[,i] = beta.flr.concat / vector_norm(beta.flr.concat)
    
  }
  
  melted = stack(as.data.frame(b.mat.flr))
  melted$x = rep(1:300,times = 100)
  
  g = ggplot() +
    geom_line(aes(x = x, y = values, group = ind, col = ind), data = melted, alpha = 0.4) +
    theme_bw() + 
    theme(legend.position = 'none', panel.grid.major = element_blank(), panel.grid.minor = element_blank(),
          axis.ticks.x = element_blank(),axis.text.x = element_blank(),
          axis.title.x=element_blank(), axis.title.y = element_text(size = 20)) +
    labs(y = expression(hat(beta)(t))) +
    geom_vline(xintercept=c(100,200), linetype = 'dashed', color='black', size = 1) +
    scale_x_continuous(limits=c(0, 301), expand = c(0, 0)) +
    theme(plot.margin = unit(c(1,1,1,1), "cm")) +
    annotate("text", x = 50, y = -0.5, label = expression(italic(X)[1]), size = 7) +
    annotate("text", x = 150, y = -0.5, label = expression(italic(X)[2]), size = 7) +
    annotate("text", x = 250, y = -0.5, label = expression(italic(X)[3]), size = 7) +
    coord_cartesian(ylim = c(-0.4 , 0.4), clip = "off") +
    geom_line(aes(x = 1:300,y = rowMeans(b.mat.flr)), size = 1.3) +
    geom_line(aes(x = 1:300,y = beta),linetype = "dotted", size = 1.3)
  
  return(g)
}

# Setting 1

sflda_cse = plot_beta_SFLDA('Convex',1,cse)
sflda_kse = plot_beta_SFLDA('Kronecker',2,kse)
sflda_chse = plot_beta_SFLDA('Chiou',3,chse)

flr_cse = plot_beta_FLR('Convex', 1, cse_final)
flr_kse = plot_beta_FLR('Kronecker',2,kse_final)
flr_chse = plot_beta_FLR('Chiou',3,chse_final)

plot_grid(sflda_cse,sflda_kse,sflda_chse,flr_cse,flr_kse,flr_chse, ncol=3, 
          labels = c('A','B','C','','',''), label_size = 30, scale = 0.95)

# Setting 3

sflda_cne = plot_beta_SFLDA('Convex',4,cne)
sflda_kne = plot_beta_SFLDA('Kronecker',5,kne)
sflda_chne = plot_beta_SFLDA('Chiou',6,chne)

flr_cne = plot_beta_FLR('Convex', 4, cne_final)
flr_kne = plot_beta_FLR('Kronecker',5,kne_final)
flr_chne = plot_beta_FLR('Chiou',6,chne_final)

plot_grid(sflda_cne,sflda_kne,sflda_chne,flr_cne,flr_kne,flr_chne, ncol=3, 
          labels = c('A','B','C','','',''), label_size = 30, scale = 0.95)
