# Supplementary material for: Interpretable classification for multivariate gait analysis of cerebral palsy
Source: Biomed Eng Online. 2023 Nov 22;22:109. doi: 10.1186/s12938-023-01168-x (PMC10664661; doi:10.1186/s12938-023-01168-x)
Supplement: Supplementary file 2 — Additional file 2. Simulation codes. [file 12938_2023_1168_MOESM2_ESM.zip › Simulation codes/main.R]

library(splines)
library(ggplot2)
library(MASS)

library(progress)
library(dplyr)
library(e1071)
library(caret)
library(reshape2)

source('Models.R')
source('common_func.R')

source('Covariance.R')
source('Beta_Mu.R')
source('Model_comparison.R')

generate_samples = function(covariance_type, beta_type, sd, y, seed, plot = FALSE){
    
    nt = 300
    
    cov_mat = get_cov_mat(covariance_type)
    
    Gamma = cov_mat$Gamma
    sqrtGamma = cov_mat$sqrtGamma
    
    beta_mu = get_beta_mu(cov_mat$Gamma ,beta_type)
    
    if ((1<=beta_type)&(beta_type<=6)){ # not multiple class
      
      beta = beta_mu$beta
      
      mu0 = beta_mu$mu0
      mu1 = beta_mu$mu1
      
      n0 = y[1]
      n1 = y[2]
      
      nn=n0+n1
      
      set.seed(seed)
      
      sample_temp=matrix(rnorm(nn*nt,0,sd),nn,nt)%*%sqrtGamma
      
      sample0=sample_temp[1:n0,]+t(matrix(rep(mu0,n0),nt,n0))
      sample1=sample_temp[(n0+1):nn,]+t(matrix(rep(mu1,n1),nt,n1))
      
      sample = rbind(sample0, sample1)
      
      
    } else if (beta_type >=7){# multiple_class
      
      beta_1 = beta_mu$beta_1
      beta_2 = beta_mu$beta_2
      
      mu0 = beta_mu$mu0
      mu1 = beta_mu$mu1
      mu2 = beta_mu$mu2
      
      n0 = y[1]
      n1 = y[2]
      n2 = y[3]
      
      nn=n0+n1+n2
      
      set.seed(seed)
      
      sample_temp=matrix(rnorm(nn*nt,0,sd),nn,nt)%*%sqrtGamma
      
      sample0=sample_temp[1:n0,]+t(matrix(rep(mu0,n0),nt,n0))
      sample1=sample_temp[(n0+1):(n0+n1),]+t(matrix(rep(mu1,n1),nt,n1))
      sample2=sample_temp[(n0+n1+1):(n0+n1+n2),]+t(matrix(rep(mu2,n2),nt,n2))
      
      sample = rbind(sample0, sample1, sample2)
      
      
    }
    

    
    if (covariance_type == 'Chiou'){ ## for rank-deficiency
      
      sample = sample + matrix(rnorm(nn*nt,0,0.0001),nn,nt)
      
    }
    
    if (plot == TRUE){
      
      lt = 1:300
      
      par(mar=c(3.5, 3.5, 2, 1), mgp=c(2.4, 0.8, 0), las=1)
      plot(range(lt),range(rbind(sample0,sample1)),type="n",xlab="t",ylab="")
      for(i in 1:20) lines(lt,sample0[i,],col="black")
      for(i in 1:20) lines(lt,sample1[i,],col="gray",lty=2)
      lines(lt,mu0,lty=1,lwd=2,col="magenta")
      lines(lt,mu1,lty=1,lwd=2,col="cyan")
      
      abline(v = c(100,200), lty = 2)
      
      if(beta_type >= 7){
        for(i in 1:20) lines(lt,sample2[i,],col="green",lty=2)
        lines(lt,mu2,lty=1,lwd=2,col="red")
      }
      
      
    }
    
    
    return(sample)
    
}


get_simulation_results = function(covariance_type, beta_type, sd, y, n_iter,n_cv){
  
  if (length(y) <=2){
    
    n0 = y[1]
    n1 = y[2]
    
    train_y = c(rep('0',n0),rep('1',n1))
    test_y = c(rep('0',n0*2),rep('1',n1*2))
    
    
  } else if (length(y)==3){
    n0 = y[1]
    n1 = y[2]
    n2 = y[3]
    
    train_y = c(rep('1',n0),rep('2',n1),rep('3',n2))
    test_y = c(rep('1',n0*2),rep('2',n1*2),rep('3',n2*2))
  }
  
  MV_SFLDA_perf = list()
  SFLDA_perf = list()
  FSVM_perf = list()
  FLR_perf = list()
  
  pb = progress_bar$new(total = n_iter)
  
  for (i in seq(n_iter)){
    
    train =  generate_samples(covariance_type, beta_type, sd, y, i)
    test = generate_samples(covariance_type, beta_type, sd, y*2, i + 100)
    
    MV_SFLDA_perf[[i]] = get_MV_SFLDA_simul(train, test, train_y, test_y, n_cv)
    SFLDA_perf[[i]] = get_SFLDA_simul(train, test, train_y, test_y, n_cv)
    FSVM_perf[[i]] = get_FSVM_simul(train, test, train_y, test_y, n_cv)
    FLR_perf[[i]] = get_FLR_simul(train, test, train_y, test_y, n_cv)
    
    pb$tick()
    
    
  }
  
  return(list('MV_SFLDA_perf'= MV_SFLDA_perf, 'SFLDA_perf'= SFLDA_perf, 'FSVM_perf' = FSVM_perf, 'FLR_perf' = FLR_perf))
  
}

#### Start simulation

n_iter = 100
n_cv = 5

### convex covariance setting

# convex covariance + sparse beta + equal observation

cse = get_simulation_results(covariance_type = 'Convex',beta_type = 1, sd = 0.15,y = c(400,400), n_iter = n_iter, n_cv = n_cv)

save(cse,file = './Convex Setting/setting_1.RData')

# convex covariance + sparse beta + unbalanced observation

csu = get_simulation_results(covariance_type = 'Convex',beta_type = 1, sd = 0.15,y = c(200,400), n_iter = n_iter, n_cv = n_cv)

save(csu,file = './Convex Setting/setting_2.RData')

# convex covariance + non-sparse beta + equal observation

cne = get_simulation_results(covariance_type = 'Convex',beta_type = 4, sd = 0.15,y = c(400,400), n_iter = n_iter, n_cv = n_cv)

save(cne,file = './Convex Setting/setting_3.RData')

# convex covariance + multiple sparse beta + equal observation

cme = get_simulation_results(covariance_type = 'Convex',beta_type = 7, sd = 0.1,y = c(200,200,200), n_iter = n_iter, n_cv = n_cv)

save(cme,file = './Convex Setting/setting_4.RData')


### Kronecker covariance 

# Kronecker covariance + sparse beta + equal observation

kse = get_simulation_results(covariance_type = 'Kronecker',beta_type = 2, sd = 0.07,y = c(400,400), n_iter = n_iter, n_cv = n_cv)

save(kse,file = './Kronecker Setting/setting_1.RData')

# Kronecker covariance + sparse beta + unbalanced observation

ksu = get_simulation_results(covariance_type = 'Kronecker',beta_type = 2, sd = 0.07,y = c(200,400), n_iter = n_iter, n_cv = n_cv)

save(ksu,file = './Kronecker Setting/setting_2.RData')

# Kronecker covariance + non-sparse beta + equal observation

kne = get_simulation_results(covariance_type = 'Kronecker',beta_type = 5, sd = 0.1,y = c(400,400), n_iter = n_iter, n_cv = n_cv)

save(kne,file = './Kronecker Setting/setting_3.RData')

# Kronecker covariance + multiple sparse beta + equal observation

kme = get_simulation_results(covariance_type = 'Kronecker',beta_type = 8, sd = 0.1,y = c(200,200,200), n_iter = n_iter, n_cv = n_cv)

save(kme,file = './Kronecker Setting/setting_4.RData')


### Chiou covariance setting


# Chiou covariance + sparse beta + equal observation

chse = get_simulation_results(covariance_type = 'Chiou',beta_type = 3, sd = 0.2,y = c(400,400), n_iter = n_iter, n_cv = n_cv)

save(chse,file = './Chiou Setting/setting_1.RData')

# Chiou covariance + sparse beta + unbalanced observation

chsu = get_simulation_results(covariance_type = 'Chiou',beta_type = 3, sd = 0.2,y = c(200,400), n_iter = n_iter, n_cv = n_cv)

save(chsu,file = './Chiou Setting/setting_2.RData')

# Chiou covariance + non-sparse beta + equal observation

chne = get_simulation_results(covariance_type = 'Chiou',beta_type = 6, sd = 0.15,y = c(400,400), n_iter = n_iter, n_cv = n_cv)

save(chne,file = './Chiou Setting/setting_3.RData')

# Chiou covariance + multiple sparse beta + equal observation

chme = get_simulation_results(covariance_type = 'Chiou',beta_type = 7, sd = 0.15,y = c(200,200,200), n_iter = n_iter, n_cv = n_cv)

save(chme,file = './Chiou Setting/setting_4.RData')
