# Supplementary material for: Interpretable classification for multivariate gait analysis of cerebral palsy
Source: Biomed Eng Online. 2023 Nov 22;22:109. doi: 10.1186/s12938-023-01168-x (PMC10664661; doi:10.1186/s12938-023-01168-x)
Supplement: Supplementary file 2 — Additional file 2. Simulation codes. [file 12938_2023_1168_MOESM2_ESM.zip › Simulation codes/diff_cov_simul (setting 5).R]

library(splines)
library(e1071)
library(caret)
library(MASS)
library(dplyr)
library(reshape2)
library(progress)

source('Covariance.R')
source('Model_comparison.R')

source('Models.R')
source('common_func.R')

generate_diff_cov_samples = function(nn,sd,seed){
  
  nt = 300
  
  # covariance
  
  cov_mat_1 = get_cov_mat('Convex')
  cov_mat_2 = get_cov_mat('Kronecker')
  
  Gamma_1 = cov_mat_1$Gamma
  sqrtGamma_1 = cov_mat_1$sqrtGamma
  
  Gamma_2 = cov_mat_2$Gamma
  sqrtGamma_2 = cov_mat_2$sqrtGamma
  
  cross_Gamma = (Gamma_1 + Gamma_2) / 2
  
  # beta & mu
  
  t = 0:99/99
  lt = 0:299/299
  
  set.seed(1001)
  X=bs(t,degree=3,intercept=F,knots=0:30/30)
  X=X[,-ncol(X)]
  
  nbasis=5
  J=t(matrix(rep(1:nbasis,length(lt)),nbasis,length(lt)))
  T=matrix(rep(lt,nbasis),length(lt),nbasis)
  basisftn=sqrt(2)*sin(pi*J*T)
  
  
  beta1=as.matrix(X[,12]*(0.1) *1)
  
  beta2 = as.matrix(X[,21]*(-.15)*1)
  
  beta3 = as.matrix(X[,5]*(.1)*1)
  
  beta = rbind(beta1, beta2, beta3)
  
  coefmu0 = c(-0.06,0.15,-0.13,0.02,-0.07)
  mu0=basisftn%*%(coefmu0/(1:nbasis))
  
  
  mu = cross_Gamma%*%beta
  
  mu1=mu0+mu
  
  ### data generation
  
  set.seed(seed)
  
  sample_temp_1 = matrix(rnorm(nn*nt,0,sd),nn,nt)%*%sqrtGamma_1
  sample_temp_2 = matrix(rnorm(nn*nt,0,sd),nn,nt)%*%sqrtGamma_2
  
  sample0= sample_temp_1 + t(matrix(rep(mu0,nn),nt,nn))
  sample1= sample_temp_2 + t(matrix(rep(mu1,nn),nt,nn))
  
  sample = rbind(sample0, sample1)
  
  return(sample)
  
}


train_y = c(rep('0',400),rep('1',400))
test_y = c(rep('0',400*2),rep('1',400*2))

n_iter = 100
n_cv = 5

pb = progress_bar$new(total = n_iter)

MV_SFLDA_perf = list()
SFLDA_perf = list()
FSVM_perf = list()
FLR_perf = list()

for (i in seq(n_iter)){
  
  train =  generate_diff_cov_samples(nn = 400, sd = 0.2, seed = i)
  test = generate_diff_cov_samples(nn = 400 * 2,sd = 0.2, seed = i + 100)
  
  MV_SFLDA_perf[[i]] = get_MV_SFLDA_simul(train, test, train_y, test_y, n_cv)
  SFLDA_perf[[i]] = get_SFLDA_simul(train, test, train_y, test_y, n_cv)
  FSVM_perf[[i]] = get_FSVM_simul(train, test, train_y, test_y, n_cv)
  FLR_perf[[i]] = get_FLR_simul(train, test, train_y, test_y, n_cv)
  
  pb$tick()
  
  
}

classification_result = list('MV_SFLDA_perf'= MV_SFLDA_perf, 'SFLDA_perf'= SFLDA_perf, 'FSVM_perf' = FSVM_perf, 'FLR_perf' = FLR_perf)
