# Supplementary material for: Interpretable classification for multivariate gait analysis of cerebral palsy
Source: Biomed Eng Online. 2023 Nov 22;22:109. doi: 10.1186/s12938-023-01168-x (PMC10664661; doi:10.1186/s12938-023-01168-x)
Supplement: Supplementary file 2 — Additional file 2. Simulation codes. [file 12938_2023_1168_MOESM2_ESM.zip › Simulation codes/Model_comparison.R]

multi_fnr = function(tab){
  inv_sen.3 = (tab[1,3] + tab[2,3]) /sum(tab[,3])
  inv_sen.2 = tab[1,2]/sum(tab[,2])
  
  return(mean(c(inv_sen.3,inv_sen.2)))
}

multi_for = function(tab){
  inv_npv.3 = (tab[1,2] + tab[1,3]) /sum(tab[1,])
  inv_npv.2 = tab[2,3]/sum(tab[2,])
  
  return(mean(c(inv_npv.3,inv_npv.2)))
}


# SFLDA

get_MV_SFLDA_simul = function(train, test, train_y, test_y, n_cv){
  
  nclass = length(unique(train_y))
  
  params = MV_SFLDA_cv(train, train_y, n_cv = 5)
  
  result = SFLDA(list(train[,1:100],train[,101:200],train[,201:300]), train_y, params[1,1], params[1,2])
  class = predict_class(result, list(test[,1:100],test[,101:200],test[,201:300]))
  
  if (nclass == 2){
    cm = confusionMatrix(data = class, reference =  as.factor(test_y), positive = '1')
    
    MV_SFLDA_perf = list('acc' = cm$overall['Accuracy'], 'fnr' = 1 - cm$byClass['Sensitivity'], 'for' = 1 - cm$byClass['Neg Pred Value'],
                         'spc' = cm$byClass['Specificity'], 'ba' = cm$byClass['Balanced Accuracy'],
                                 'param' = c(params[1,1],params[1,2]),'beta' = result$beta)
  } else{
    cm = confusionMatrix(data = class, reference =  as.factor(test_y), positive = '3')
    
    MV_SFLDA_perf = list('acc' = cm$overall['Accuracy'], 'fnr' = multi_fnr(cm$table), 'for' = multi_for(cm$table), 
                                 'param' = c(params[1,1],params[1,2]),'beta' = result$beta)
  }
  
  return(MV_SFLDA_perf)
  
}


MV_SFLDA_cv = function(train, train_y, n_cv){
    
    cv_Index = createFolds(as.factor(train_y), k = n_cv)
    
    params = matrix(nrow = 100,ncol = 3)
  
    tau = 2^seq(-4,-0.1,length.out = 10)
    lambda = 2^seq(-6,-1, length.out = 10)

    params[,1] = rep(tau,10)
    params[,2] = rep(lambda, each = 10)
    
    for (j in seq(nrow(params))){ 
    
        err_total = 0

        for (i in seq(n_cv)){

            train_cv = list(train[-cv_Index[[i]],1:100],train[-cv_Index[[i]],101:200],train[-cv_Index[[i]],201:300])
            val_cv = list(train[cv_Index[[i]],1:100], train[cv_Index[[i]],101:200], train[cv_Index[[i]],201:300])

            train_cv_y = train_y[-cv_Index[[i]]]
            val_cv_y = train_y[cv_Index[[i]]]

            result_cv = SFLDA(train_cv, train_cv_y, tau =  params[j,1], lambda = params[j,2])

            class_cv = predict_class(result_cv, val_cv)
            
            err = (sum(val_cv_y != class_cv))

            err_total = err_total + err
        }

        params[j,3] = err_total

    }

    params = data.frame(params)
    colnames(params) = c('tau.','lambda.','err.')
    attach(params)
    params = params[order(err.,-lambda.,-tau.),]
    detach(params)
    
    
    return(params)
    
       
}

# SFLDA

get_SFLDA_simul = function(train, test, train_y, test_y, n_cv){
  
  nclass = length(unique(train_y))
  
  SFLDA_perf = list()
  
  comp_seq = list()
  
  comp_seq[[1]] = 1:100
  comp_seq[[2]] = 101:200
  comp_seq[[3]] = 201:300
  
  for (comp in c(1,2,3)){
      
    train_comp = train[,comp_seq[[comp]]]
    test_comp = test[,comp_seq[[comp]]]
    
    params = SFLDA_cv(train_comp, train_y, n_cv)
    
    result = SFLDA(list(train_comp), train_y, params[1,1], params[1,2])
    class = predict_class(result, list(test_comp))
    
    
    if (nclass == 2){
      
      cm = confusionMatrix(data = class, reference =  as.factor(test_y), positive = '1')
      
      SFLDA_perf[[comp]] = list('acc' = cm$overall['Accuracy'], 'fnr' = 1 - cm$byClass['Sensitivity'], 'for' = 1 - cm$byClass['Neg Pred Value'],
                                'spc' = cm$byClass['Specificity'], 'ba' = cm$byClass['Balanced Accuracy'],
                                        'param' = c(params[1,1],params[1,2]),'beta' = result$beta)
    } else{
      
      cm = confusionMatrix(data = class, reference =  as.factor(test_y), positive = '3')
      
      SFLDA_perf[[comp]] = list('acc' = cm$overall['Accuracy'], 'fnr' = multi_fnr(cm$table), 'for' = multi_for(cm$table), 
                                        'param' = c(params[1,1],params[1,2]),'beta' = result$beta)
    }

  }
  
  return(SFLDA_perf)
}

SFLDA_cv = function(train, train_y, n_cv){
    
    cv_Index = createFolds(as.factor(train_y), k = n_cv)
    
    params = matrix(nrow = 100,ncol = 3)
  
    tau = 2^seq(-4,-0.1,length.out = 10)
    lambda = 2^seq(-6,-1, length.out = 10)

    params[,1] = rep(tau,10)
    params[,2] = rep(lambda, each = 10)
    
    for (j in seq(nrow(params))){ 
    
        err_total = 0

        for (i in seq(n_cv)){

            train_cv = list(train[-cv_Index[[i]],])
            val_cv = list(train[cv_Index[[i]],])

            train_cv_y = train_y[-cv_Index[[i]]]
            val_cv_y = train_y[cv_Index[[i]]]

            result_cv = SFLDA(train_cv, train_cv_y, tau =  params[j,1], lambda = params[j,2])

            class_cv = predict_class(result_cv, val_cv)
            
            err = (sum(val_cv_y != class_cv))

            err_total = err_total + err
        }

        params[j,3] = err_total

    }

    params = data.frame(params)
    colnames(params) = c('tau.','lambda.','err.')
    attach(params)
    params = params[order(err.,-lambda.,-tau.),]
    detach(params)
    
    
    return(params)
    
       
}

# FSVM

# discrete version
fpc.score = function(train,test) {
    
    train_center = colMeans(train)

    train = scale(train, center = train_center, scale = FALSE) # center the train

    test = scale(test, center = train_center, scale = FALSE) # center the test with train mean

    train_cov = cov(train)

    svd_list = svd(train_cov)

    eig_val = svd_list$d

    eig_vec = svd_list$u

    n_pc = which(cumsum(eig_val) / sum(eig_val) > 0.9)[1]

    if (n_pc == 1){ # minimum npc should be 2
        n_pc = 2
        }

    pcs_train = train %*% eig_vec[,1:n_pc]

    pcs_test = test %*% eig_vec[,1:n_pc]

    col.name = c()

    for (i in c(1:n_pc)) {
        col.name = c(col.name, paste('pcs_',i, sep = ''))
    }

    colnames(pcs_train) = col.name
    colnames(pcs_test) = col.name

    return(list(train = data.frame(pcs_train), test = data.frame(pcs_test)))
}

get_FSVM_simul = function(train, test, train_y, test_y, n_cv){
  
  nclass = length(unique(train_y)) 
  
  FSVM_perf = list()
  
  # For each component
  
  comp_seq = list()
  
  comp_seq[[1]] = 1:100
  comp_seq[[2]] = 101:200
  comp_seq[[3]] = 201:300
  
  for (comp in c(1,2,3)){
      
    train_comp = train[,comp_seq[[comp]]]
    test_comp = test[,comp_seq[[comp]]]
    
    param = FSVM_cv(train_comp,train_y, n_cv)
    
    fpc_scores = fpc.score(train_comp,test_comp)
    
    fpc_train = fpc_scores$train
    fpc_test = fpc_scores$test
    
    fpc_train['y'] = train_y
    
    
    md = svm(formula = y ~ ., data = fpc_train, type = "C-classification",kernel = 'linear', cost = param)
    class = predict(md,fpc_test)
    
    if (nclass == 2){
      
      
      cm = confusionMatrix(data = class, reference = as.factor(test_y), positive = '1')
      
      FSVM_perf[[comp]] = list('acc' = cm$overall['Accuracy'], 'fnr' = 1 - cm$byClass['Sensitivity'], 'for' = 1 - cm$byClass['Neg Pred Value'],
                               'spc' = cm$byClass['Specificity'], 'ba' = cm$byClass['Balanced Accuracy'],
                                       'param' = param)
    } else{
      
      cm = confusionMatrix(data = class, reference =  as.factor(test_y), positive = '3')
      
      FSVM_perf[[comp]] = list('acc' = cm$overall['Accuracy'], 'fnr' = multi_fnr(cm$table), 'for' = multi_for(cm$table), 
                                       'param' = param)
    }
      
  }
  
  return(FSVM_perf)
  
  
}


FSVM_cv = function(train, train_y ,n_cv){
    
    cv_Index = createFolds(as.factor(train_y), k = n_cv)

    params = matrix(nrow = 20, ncol = 2)
    params[,1] = seq(0.1,5,length.out = 20)

    for (j in seq(1,nrow(params))){
        err_total = 0
        for (i in c(1:n_cv)) {
            train_cv = train[-cv_Index[[i]],]
            val_cv = train[cv_Index[[i]],]
            
            train_cv_y = train_y[-cv_Index[[i]]]
            val_cv_y = train_y[cv_Index[[i]]]
            
            fpc_scores_cv = fpc.score(train_cv,val_cv)
            
            fpc_train_cv = fpc_scores_cv$train
            fpc_val_cv = fpc_scores_cv$test

            fpc_train_cv['y'] = train_cv_y

            md = svm(formula = y ~ ., data = fpc_train_cv, type = "C-classification",kernel = 'linear', cost = params[j,1])

            err = sum(predict(md,fpc_val_cv) != as.factor(val_cv_y))

            err_total = err_total + err
        }

        params[j,2] = err_total

    }

    opt_param = which(params[,2] == min(params[,2]))
    
    
    
    return(params[opt_param[1],1])
}

# FLR

library(fda.usc)

make_flr = function(train,y, n_basis, endtime){
  basis.1 = create.fourier.basis(c(1,endtime),n_basis)
  basis.2 = create.fourier.basis(c(1,endtime),n_basis)
  
  basis.x = list('x' = basis.1)
  basis.b = list('x' = basis.2)
  
  x = fdata(train)
  y = y
  
  ldata = list('df' = y, 'x' = x)
  
  flr=classif.glm(y~x,data=ldata,basis.x=basis.x,
                  basis.b=basis.b)
  
  return(flr)
}

get_FLR_simul = function(train, test, train_y, test_y, n_cv){
  
  nclass = length(unique(train_y))
  
  FLR_perf = list()
  
  comp_seq = list()
  
  comp_seq[[1]] = 1:100
  comp_seq[[2]] = 101:200
  comp_seq[[3]] = 201:300
  
  for (comp in c(1,2,3)){
      
    train_comp = train[,comp_seq[[comp]]]
    test_comp = test[,comp_seq[[comp]]]
    
    param = FLR_cv(train_comp,train_y,n_cv,100)
    
    train_y_df = as.data.frame(train_y)
    colnames(train_y_df) = 'y'
    
    
    md = make_flr(train_comp, train_y_df, param, 100)
    
    valid = fdata(test_comp)
    
    newdata = list('x' = valid)
    
    pred = predict(md, newdata)
    
    if (nclass ==2){
      
      
      cm = confusionMatrix(reference = as.factor(test_y), data = pred, positive = '1')
      
      FLR_perf[[comp]] = list('acc' = cm$overall['Accuracy'], 'fnr' = 1 - cm$byClass['Sensitivity'], 'for' = 1 - cm$byClass['Neg Pred Value'],
                              'spc' = cm$byClass['Specificity'], 'ba' = cm$byClass['Balanced Accuracy'],
                                      'param' = param, 'coef' = md$fit[[1]]$coef)
    } else{
      
      cm = confusionMatrix(reference = as.factor(test_y), data = pred, positive = '3')
      
      FLR_perf[[comp]] = list('acc' = cm$overall['Accuracy'], 'fnr' = multi_fnr(cm$table), 'for' = multi_for(cm$table),
                                      'param' = param, 'coef' = md$fit[[1]]$coef)
    }
    
    

      
  }
  
  
  return(FLR_perf)
  
}


FLR_cv = function(train, train_y, n_cv, endtime){
    
    cv_Index = createFolds(as.factor(train_y), k = n_cv)

    params = matrix(nrow = 10, ncol = 2)
  
    params[,1] = seq(from = 3, by = 5, length.out = 10)
    
    for (j in seq(nrow(params))){
    
        err_total = 0

        for (i in seq(n_cv)){

            train_cv = train[-cv_Index[[i]],]
            val_cv = train[cv_Index[[i]],]

            train_cv_y = as.data.frame(train_y[-cv_Index[[i]]])
            
            colnames(train_cv_y) = 'y'

            val_cv_y = train_y[cv_Index[[i]]]

            result_cv = make_flr(train_cv, train_cv_y, params[j,1],endtime)

            valid = fdata(val_cv)
      
            newdata = list('x' = valid)

            err = sum(predict(result_cv, newdata) != as.factor(val_cv_y))

            err_total = err_total + err
        }

        params[j,2] = err_total

    }
    
    opt_param = which(params[,2] == min(params[,2]))
    
    
    
    return(params[opt_param[1],1])
    
}  
