# Supplementary material for: Interpretable classification for multivariate gait analysis of cerebral palsy
Source: Biomed Eng Online. 2023 Nov 22;22:109. doi: 10.1186/s12938-023-01168-x (PMC10664661; doi:10.1186/s12938-023-01168-x)
Supplement: Supplementary file 2 — Additional file 2. Simulation codes. [file 12938_2023_1168_MOESM2_ESM.zip › Simulation codes/Beta_Mu.R]

library(splines)

get_beta_mu = function(Gamma, type){
  
  if ((1<= type)& (type <=3)){ # sparse case
    
    return(get_sparse_beta_mu(Gamma,type))
  } else if ((4<= type)& (type <=6)){ # Non-sparse case
    
    return(get_non_sparse_beta_mu(Gamma, type))
    
  } else if (type >= 7){ # multiple class case
    
    return(get_multiple_beta_mu(Gamma,type))
    
  }
  
  
}

get_sparse_beta_mu = function(Gamma, type){
  
  t = 0:99/99
  lt = 0:299/299
  
  set.seed(1001)
  X=bs(t,degree=3,intercept=F,knots=0:30/30)
  X=X[,-ncol(X)]
  
  ####  mean functions
  nbasis=5
  J=t(matrix(rep(1:nbasis,length(lt)),nbasis,length(lt)))
  T=matrix(rep(lt,nbasis),length(lt),nbasis)
  basisftn=sqrt(2)*sin(pi*J*T)

  if (type == 1){ # for Convex
    
    beta1=as.matrix(X[,28]*(0.1) *1)
    
    beta2 = as.matrix(X[,24]*(-.15)*1)
    
    beta3 = as.matrix(X[,20]*(.1)*1)
    
    beta = rbind(beta1, beta2, beta3)
    
    coefmu0 = c(-0.14, -0.04,-0.05,-0.19,0.15)
    mu0=basisftn%*%(coefmu0/(1:nbasis))
    
  } else if (type == 2){ # for Kronecker
    
    beta1=as.matrix(X[,10]*(0.05) *1)
    
    beta2 = as.matrix(X[,14]*(-.06)*1)
    
    beta3 = as.matrix(X[,28]*(.05)*1)
    
    beta = rbind(beta1, beta2, beta3)
    
    coefmu0 =  c(0.07, -0.17, 0.02, 0.04, 0.33)
    mu0=basisftn%*%(coefmu0/(1:nbasis))  
    
  } else if (type == 3){ # for Chiou
    
    beta1=as.matrix(X[,15]*(0.1) *1)
    
    beta2 = as.matrix(X[,26]*(-.15)*1)
    
    beta3 = as.matrix(X[,10]*(.1)*1)
    
    beta = rbind(beta1, beta2, beta3)
    
    coefmu0 = c(-0.29,-0.95,0.09,-0.29,-0.77)  # coef for mu0 are from previous example that was randomly generated
    mu0=basisftn%*%(coefmu0/(1:nbasis))  
    
  }
  
  mu = Gamma%*%beta
  
  mu1=mu0+mu
  
  return(list('beta'=beta, 'mu0' = mu0, 'mu1'=mu1))
  
}

get_non_sparse_beta_mu = function(Gamma, type){
  
  t = 0:99/99
  nbasis=5
  J=t(matrix(rep(1:nbasis,length(t)),nbasis,length(t)))
  T=matrix(rep(t,nbasis),length(t),nbasis)
  
  basisftn1=sqrt(2)*sin(3*pi*J*T)
  
  basisftn2=sqrt(3)*sin(2*pi*J*T)
  
  basisftn3=sqrt(2.5)*sin(2*pi*J*T)
  
  ####  mean functions
  
  lt = 0:299/299
  
  nbasis=5
  J=t(matrix(rep(1:nbasis,length(lt)),nbasis,length(lt)))
  T=matrix(rep(lt,nbasis),length(lt),nbasis)
  basisftn=sqrt(2)*sin(pi*J*T)
  
  coefmu0 =  c(-0.14, -0.04,-0.05,-0.19,0.15) 
  mu0=basisftn%*%(coefmu0/(1:nbasis))  
  
  ### Non-sparse beta based on fourier basis
  
  if (type == 4){
    
    set.seed(5152)
    
    beta1=basisftn1%*%(rnorm(nbasis)/(1:nbasis)) / 50# beta was randomly generated
    beta2=basisftn2%*%(rnorm(nbasis)/(1:nbasis)) / 50
    beta3=basisftn3%*%(rnorm(nbasis)/(1:nbasis)) / 50
    
    beta = rbind(beta1, beta2, beta3)
    
    mu=Gamma%*%beta
    
    mu1=mu0+mu
    
  } else if (type ==5){
    
    set.seed(120)
    
    beta1=basisftn1%*%(rnorm(nbasis)/(1:nbasis)) / 100 # beta was randomly generated
    beta2=basisftn2%*%(rnorm(nbasis)/(1:nbasis)) / 100
    beta3=basisftn3%*%(rnorm(nbasis)/(1:nbasis)) / 100
    
    beta = rbind(beta1, beta2, beta3)
    
    mu=Gamma%*%beta
    
    mu1=mu0+mu
    
    
  } else if (type == 6){
    
    set.seed(180)
    
    beta1=basisftn1%*%(rnorm(nbasis)/(1:nbasis)) / 100 # beta was randomly generated
    beta2=basisftn2%*%(rnorm(nbasis)/(1:nbasis)) / 100
    beta3=basisftn3%*%(rnorm(nbasis)/(1:nbasis)) / 100
    
    beta = rbind(beta1, beta2, beta3)
    
    mu=Gamma%*%beta
    
    mu1=mu0+mu
    
  }
  

  
  return(list('beta'=beta, 'mu0' = mu0, 'mu1'=mu1))
  
}

get_multiple_beta_mu = function(Gamma, type){
  
  t = 0:99/99
  lt = 0:299/299
  
  ####  mean functions
  nbasis=5
  J=t(matrix(rep(1:nbasis,length(lt)),nbasis,length(lt)))
  T=matrix(rep(lt,nbasis),length(lt),nbasis)
  basisftn=sqrt(2)*sin(pi*J*T)
  
  coefmu0 = c(0.03,-0.04,0.21,0.04,-0.01)
  mu0=basisftn%*%(coefmu0/(1:nbasis))     # mu0 was randomly generated
  
  ####  sparse beta function based on bspline basis
  set.seed(1001)
  X=bs(t,degree=3,intercept=F,knots=0:30/30)
  X=X[,-ncol(X)]
  
  if (type  == 7){
    
    beta1 = as.matrix(X[,22]*(0.1) *1)
    
    beta2 = X[,c(5,25)]%*%c(.1,-.15)*1
    
    beta3 = as.matrix(X[,20]*(.1)*1)
    
    beta4 = as.matrix(X[,10]*(0.1) *1)
    
    beta5 = as.matrix(X[,20]*(-.15)*1)
    
    beta6 = as.matrix(X[,5]*(.1)*1)
    
    
  } else if (type == 8){
    
    beta1 = as.matrix(X[,15]*(0.05) *1)
    
    beta2 = X[,c(10,20)]%*%c(-.05,.1)*1
    
    beta3 = as.matrix(X[,22]*(-.05)*1)
    
    beta4 = as.matrix(X[,8]*(0.05) *1)
    
    beta5 = as.matrix(X[,22]*(.1)*1)
    
    beta6 = as.matrix(X[,15]*(-.1)*1)
    
  }

  
  mult_beta_1 = rbind(beta1,beta2,beta3)
  mult_beta_2 = rbind(beta4,beta5,beta6)
  
  mu_10 = Gamma%*%mult_beta_1
  mu_20 = Gamma%*%mult_beta_2
  
  mu1=mu0+mu_10
  mu2=mu0+ mu_20
  
  
  return(list('beta_1'= mult_beta_1,'beta_2' = mult_beta_2, 'mu0' = mu0, 'mu1'=mu1, 'mu2' = mu2))
  
  
}
