# Supplementary material for: Interpretable classification for multivariate gait analysis of cerebral palsy
Source: Biomed Eng Online. 2023 Nov 22;22:109. doi: 10.1186/s12938-023-01168-x (PMC10664661; doi:10.1186/s12938-023-01168-x)
Supplement: Supplementary file 2 — Additional file 2. Simulation codes. [file 12938_2023_1168_MOESM2_ESM.zip › Simulation codes/Readme.txt]

These are sources codes in R to reproduce results in simulation study section.

Source codes for SFLDA model can be obtained from https://github.com/cwyoon96/Sparse-Functional-Linear-Discriminant-Analysis-SFLDA-.

The simulation was done with MacBook Pro (2021) M1 with 16GB RAM. R version with 4.1.1 was used.
