# Supplementary material for: Interpretable classification for multivariate gait analysis of cerebral palsy
Source: Biomed Eng Online. 2023 Nov 22;22:109. doi: 10.1186/s12938-023-01168-x (PMC10664661; doi:10.1186/s12938-023-01168-x)
Supplement: Supplementary file 2 — Additional file 2. Simulation codes. [file 12938_2023_1168_MOESM2_ESM.zip › Simulation codes/Covariance.r]

get_cov_mat = function(covariance_type){
    
    
    if (covariance_type == 'Convex'){
        
        Gamma_1 = matern_cov(t=0:199/199, sigma=1.5, rho=.3, nu=2)
        Gamma_2 = matern_cov(t=0:199/199, sigma=2, rho=0.7, nu=2)
        Gamma_3 = matern_cov(t=0:99/99, sigma=1.5, rho=0.5, nu=3)
        Gamma_4 = matern_cov(t=0:99/99, sigma=2, rho=0.5, nu=2)
        Gamma_5 = matern_cov(t=0:299/299, sigma=3, rho=3, nu=4)
        
        Gamma = matrix(0,nrow = 300, ncol = 300)
        
        # 1st component
        
        Gamma[1:200,1:200] = Gamma[1:200,1:200] + 0.25*Gamma_1
        Gamma[201:300, 201:300] = Gamma[201:300, 201:300] + 0.25*Gamma_3
        
        # 2nd component
        
        Gamma[1:100,1:100] = Gamma[1:100,1:100] + 0.25*Gamma_4
        Gamma[101:300, 101:300] = Gamma[101:300, 101:300] + 0.25*Gamma_2
        
        # 3rd component
        
        Gamma = Gamma + 0.5*Gamma_5
        
        # normalize Gamma for stability
        
        Gamma = Gamma - min(Gamma)
        
        Gamma = Gamma / max(Gamma)
        
        eig = eigen(Gamma)
        
        sqrtGamma = eig$vec%*%diag(sqrt(eig$val))%*%t(eig$vec)
        
        } else if(covariance_type == 'Kronecker'){
        
        small_Gamma = matern_cov(t=0:99/99, sigma=1, rho=.2, nu=3)
        
        extend = matrix(c(1,0.4,0.3,0.4,1,0.3,0.3,0.3,1),nrow = 3, ncol = 3, byrow = T)
        
        Gamma = extend %x% small_Gamma
        
        # normalize Gamma for stability
        
        Gamma = Gamma - min(Gamma)
        
        Gamma = Gamma / max(Gamma)
        
        eig = eigen(Gamma)
        
        sqrtGamma = eig$vec%*%diag(sqrt(eig$val))%*%t(eig$vec)
        
        } else if(covariance_type == 'Chiou') { # Chiou's formulation
        
        Gamma_1 = matern_cov(t=0:99/99 , sigma=1, rho=.2, nu=3)
        Gamma_2 = gaussian_cov(t = 0:99/99, sigma = 1, V = 0.5)
        Gamma_3 = rq_cov(t = 0:99/99, k = 0.1, alpha = 0.5)
        
        
        new_eval = (eigen(Gamma_1)$values + eigen(Gamma_2)$values + eigen(Gamma_3)$values) / 3
        
        Gamma_4 = ((eigen(Gamma_1)$vectors)/sqrt(3))%*%diag(new_eval)%*%t((eigen(Gamma_2)$vectors) / sqrt(3))
        Gamma_5 = ((eigen(Gamma_1)$vectors)/sqrt(3))%*%diag(new_eval)%*%t((eigen(Gamma_3)$vectors) / sqrt(3))
        Gamma_6 = ((eigen(Gamma_2)$vectors)/sqrt(3))%*%diag(new_eval)%*%t((eigen(Gamma_3)$vectors) / sqrt(3))
        
        # fill in Gamma
        
        Gamma_temp =  matrix(0,nrow = 300, ncol = 300) # not p.s.d

        Gamma_temp[1:100,1:100] = Gamma_1
        Gamma_temp[101:200,101:200] = Gamma_2
        Gamma_temp[201:300,201:300] = Gamma_3

        Gamma_temp[1:100,101:200] = Gamma_4
        Gamma_temp[101:200,1:100] = t(Gamma_4)
        Gamma_temp[1:100,201:300] = Gamma_5
        Gamma_temp[201:300,1:100] = t(Gamma_5)
        Gamma_temp[101:200,201:300] = Gamma_6
        Gamma_temp[201:300,101:200] = t(Gamma_6)
        
        eig = eigen(Gamma_temp)
        
        n_pos_eig = sum(eig$values >= 0)
        
        
        Gamma = eig$vec[,1:n_pos_eig]%*%diag(eig$val[1:n_pos_eig])%*%t(eig$vec[,1:n_pos_eig]) # reconstruct only using positive eigenvalues
        
        
        sqrtGamma = eig$vec[,1:n_pos_eig]%*%diag(sqrt(eig$val[1:n_pos_eig]))%*%t(eig$vec[,1:n_pos_eig]) # for numerical stability
        
        
        
        } else {stop("No such covariance matrix")}
    
        
        return(list('Gamma' = Gamma, 'sqrtGamma' = sqrtGamma))
    
    
    
    }

matern_cov = function(t, sigma, rho, nu){
    
    dist = t_to_dist(t)
    
    Gamma=(sigma^2)*(2^(1-nu))/gamma(nu)*(sqrt(2*nu)*dist/rho)^nu * besselK(sqrt(2*nu)*dist/rho,nu)
    diag(Gamma)=sigma^2
    
    
    return(Gamma)
    
    }

gaussian_cov = function(t, sigma, V){
    
    dist = t_to_dist(t)
    
    Gamma = (sigma^2) *  exp(-(dist/V)^2)
    
    return(Gamma)
    
    }

rq_cov = function(t, k, alpha){ # rational quadratic function
    
    dist = t_to_dist(t)
    
    Gamma = (1 + (dist^2)/(2*alpha*(k^2)))^(-alpha)
    
    return(Gamma)
    
    }

t_to_dist = function(t){
    
    nt=length(t)
    II=matrix(rep(t,nt),nt,nt)
    dist=abs(II-t(II))
    
    return(dist)
    
    
}
